# Supplementary material for: Disrupting the ciliary gradient of active Arl3 affects rod photoreceptor nuclear migration
Source: eLife. 2023 Jan 4;12:e80533. doi: 10.7554/eLife.80533 (PMC9831603; doi:10.7554/eLife.80533)
Supplement: Figure 2—source data 1. [file elife-80533-fig2-data1.zip]

Archive with 12 entries (12 files):
- UncroppedWB_Fig 2.png
- __MACOSX/._UncroppedWB_Fig 2.png
- Fig 2sup2.png
- __MACOSX/._Fig 2sup2.png
- Fig 2sup1-Arl3.tif
- __MACOSX/._Fig 2sup1-Arl3.tif
- Fig 2B Y90C.tif
- __MACOSX/._Fig 2B Y90C.tif
- Fig 2B D129N.tif
- __MACOSX/._Fig 2B D129N.tif
- Fig 2A.tif
- __MACOSX/._Fig 2A.tif
