# Supplementary material for: Disrupting the ciliary gradient of active Arl3 affects rod photoreceptor nuclear migration
Source: eLife. 2023 Jan 4;12:e80533. doi: 10.7554/eLife.80533 (PMC9831603; doi:10.7554/eLife.80533)
Supplement: Figure 3—source data 1. [file elife-80533-fig3-data1.zip]

Archive with 8 entries (8 files):
- UncroppedWB_Fig 3.png
- __MACOSX/._UncroppedWB_Fig 3.png
- Fig 3A-Arl13b IP and inputs.png
- __MACOSX/._Fig 3A-Arl13b IP and inputs.png
- Fig 3A Arl3 ip.png
- __MACOSX/._Fig 3A Arl3 ip.png
- Fig 3A Arl3 input.png
- __MACOSX/._Fig 3A Arl3 input.png
