# Supplementary material for: Disrupting the ciliary gradient of active Arl3 affects rod photoreceptor nuclear migration
Source: eLife. 2023 Jan 4;12:e80533. doi: 10.7554/eLife.80533 (PMC9831603; doi:10.7554/eLife.80533)
Supplement: Figure 4—source data 2. [file elife-80533-fig4-data2.zip]

Archive with 18 entries (18 files):
- Fig 4A.png
- __MACOSX/._Fig 4A.png
- Fig 4C FLAG.png
- __MACOSX/._Fig 4C FLAG.png
- Fig 4C RP2.png
- __MACOSX/._Fig 4C RP2.png
- Fig 4D (left) and Fig 3F (right).png
- __MACOSX/._Fig 4D (left) and Fig 3F (right).png
- Fig 4G Arl3.tif
- __MACOSX/._Fig 4G Arl3.tif
- Fig 4G GFP.tif
- __MACOSX/._Fig 4G GFP.tif
- Fig 4sup1 FLAG.png
- __MACOSX/._Fig 4sup1 FLAG.png
- Fig 4sup1 MYC.png
- __MACOSX/._Fig 4sup1 MYC.png
- UncroppedWB_Fig 4.png
- __MACOSX/._UncroppedWB_Fig 4.png
