# Supplementary material for: Disrupting the ciliary gradient of active Arl3 affects rod photoreceptor nuclear migration
Source: eLife. 2023 Jan 4;12:e80533. doi: 10.7554/eLife.80533 (PMC9831603; doi:10.7554/eLife.80533)
Supplement: Figure 5—source data 1. [file elife-80533-fig5-data1.zip]

Archive with 8 entries (8 files):
- Fig 5A Arl3 input (top) and FLAG input (bottom) and Arl3 IP (right).png
- __MACOSX/._Fig 5A Arl3 input (top) and FLAG input (bottom) and Arl3 IP (right).png
- Fig 5A GFP input (top) and MYC input (bottom) and FLAG IP (right).png
- __MACOSX/._Fig 5A GFP input (top) and MYC input (bottom) and FLAG IP (right).png
- Fig 5A GFP.png
- __MACOSX/._Fig 5A GFP.png
- UncroppedWB_Fig 5.png
- __MACOSX/._UncroppedWB_Fig 5.png
