# Supplementary material for: Disrupting the ciliary gradient of active Arl3 affects rod photoreceptor nuclear migration
Source: eLife. 2023 Jan 4;12:e80533. doi: 10.7554/eLife.80533 (PMC9831603; doi:10.7554/eLife.80533)
Supplement: Figure 7—source data 1. [file elife-80533-fig7-data1.zip]

Archive with 6 entries (6 files):
- Fig 7sup1 MYC.png
- __MACOSX/._Fig 7sup1 MYC.png
- Fig 7sup1 GFP.png
- __MACOSX/._Fig 7sup1 GFP.png
- UncroppedWB_Fig 7.png
- __MACOSX/._UncroppedWB_Fig 7.png
